# Supplementary material for: Agronomic management drives the wheat yield plateau in high-yielding environments of northwest Europe
Source: Nat Food. 2026 Jan 20;7(1):45–54. doi: 10.1038/s43016-025-01286-w (PMC12851936; doi:10.1038/s43016-025-01286-w)
Supplement: Supplementary file 3 — Wheat yield trends from FAOSTAT. [file 43016_2025_1286_MOESM3_ESM.xlsx]

## Sheet: FIG 1A
Year	yield_tha
1961	3.3677
1962	3.90964
1963	3.56538
1964	3.9635
1965	3.89262
1966	3.6435
1967	4.25688
1968	4.1329
1969	4.04524
1970	4.07484
1971	4.49916
1972	4.3108
1973	4.57758
1974	5.05298
1975	4.51282
1976	4.33564
1977	4.78746
1978	5.40176
1979	5.17772
1980	5.33688
1981	5.59824
1982	6.14952
1983	6.02894
1984	7.06434
1985	6.12668
1986	6.53458
1987	6.00108
1988	6.51422
1989	6.7235
1990	6.95882
1991	7.08704
1992	6.67322
1993	7.2273
1994	7.07022
1995	7.4555
1996	7.70168
1997	7.24664
1998	7.46144
1999	7.63372
2000	7.69438
2001	7.4884
2002	7.57977
2003	7.48793
2004	8.09365
2005	7.75233
2006	7.60392
2007	7.02715
2008	8.13705
2009	8.32995
2010	7.71498
2011	7.34505
2012	7.59123
2013	7.9371
2014	8.48787
2015	8.65965
2016	7.13287
2017	8.18825
2018	7.41095
2019	8.48065
2020	7.844
2021	7.56292

## Sheet: Sheet1
Area	Item	Year	yield_tha
France	Wheat	1961	2.395
France	Wheat	1962	3.0752
France	Wheat	1963	2.6624
France	Wheat	1964	3.1534
France	Wheat	1965	3.2655
France	Wheat	1966	2.8296
France	Wheat	1967	3.6365
France	Wheat	1968	3.6641
France	Wheat	1969	3.5809
France	Wheat	1970	3.4223
France	Wheat	1971	3.8614
France	Wheat	1972	4.5698
France	Wheat	1973	4.5067
France	Wheat	1974	4.5844
France	Wheat	1975	3.8734
France	Wheat	1976	3.7722
France	Wheat	1977	4.2303
France	Wheat	1978	5.0323
France	Wheat	1979	4.782
France	Wheat	1980	5.181
France	Wheat	1981	5.011
France	Wheat	1982	5.236
France	Wheat	1983	5.1274
France	Wheat	1984	6.4597
France	Wheat	1985	5.9999
France	Wheat	1986	5.4487
France	Wheat	1987	5.5584
France	Wheat	1988	6.1509
France	Wheat	1989	6.348
France	Wheat	1990	6.4787
France	Wheat	1991	6.6764
France	Wheat	1992	6.3992
France	Wheat	1993	6.4739
France	Wheat	1994	6.6685
France	Wheat	1995	6.5079
France	Wheat	1996	7.1361
France	Wheat	1997	6.6288
France	Wheat	1998	7.6063
France	Wheat	1999	7.2395
France	Wheat	2000	7.1175
France	Wheat	2001	6.6169
France	Wheat	2002	7.4455
France	Wheat	2003	6.25
France	Wheat	2004	7.5788
France	Wheat	2005	6.9887
France	Wheat	2006	6.7414
France	Wheat	2007	6.2542
France	Wheat	2008	7.1018
France	Wheat	2009	7.4478
France	Wheat	2010	7.0405
France	Wheat	2011	6.6563
France	Wheat	2012	7.1512
France	Wheat	2013	7.2656
France	Wheat	2014	7.353
France	Wheat	2015	7.8008
France	Wheat	2016	5.2896
France	Wheat	2017	7.2538
France	Wheat	2018	6.768
France	Wheat	2019	7.7428
France	Wheat	2020	6.6803
France	Wheat	2021	6.9284
Germany	Wheat	1961	2.8607
Germany	Wheat	1962	3.3898
Germany	Wheat	1963	3.3934
Germany	Wheat	1964	3.4845
Germany	Wheat	1965	3.2321
Germany	Wheat	1966	3.2325
Germany	Wheat	1967	4.0216
Germany	Wheat	1968	4.2162
Germany	Wheat	1969	3.8877
Germany	Wheat	1970	3.7264
Germany	Wheat	1971	4.4229
Germany	Wheat	1972	4.038
Germany	Wheat	1973	4.3477
Germany	Wheat	1974	4.6257
Germany	Wheat	1975	4.3188
Germany	Wheat	1976	3.9344
Germany	Wheat	1977	4.3553
Germany	Wheat	1978	4.8869
Germany	Wheat	1979	4.7776
Germany	Wheat	1980	4.7389
Germany	Wheat	1981	4.8797
Germany	Wheat	1982	5.2433
Germany	Wheat	1983	5.2084
Germany	Wheat	1984	5.9331
Germany	Wheat	1985	5.8295
Germany	Wheat	1986	6.0919
Germany	Wheat	1987	5.7757
Germany	Wheat	1988	6.2266
Germany	Wheat	1989	5.6815
Germany	Wheat	1990	6.2734
Germany	Wheat	1991	6.7712
Germany	Wheat	1992	5.9811
Germany	Wheat	1993	6.5841
Germany	Wheat	1994	6.7684
Germany	Wheat	1995	6.8882
Germany	Wheat	1996	7.2932
Germany	Wheat	1997	7.2902
Germany	Wheat	1998	7.2035
Germany	Wheat	1999	7.5411
Germany	Wheat	2000	7.2826
Germany	Wheat	2001	7.8827
Germany	Wheat	2002	6.9056
Germany	Wheat	2003	6.4985
Germany	Wheat	2004	8.1716
Germany	Wheat	2005	7.4651
Germany	Wheat	2006	7.2007
Germany	Wheat	2007	6.9611
Germany	Wheat	2008	8.0873
Germany	Wheat	2009	7.8091
Germany	Wheat	2010	7.212
Germany	Wheat	2011	7.0139
Germany	Wheat	2012	7.3312
Germany	Wheat	2013	7.9979
Germany	Wheat	2014	8.6296
Germany	Wheat	2015	8.0877
Germany	Wheat	2016	7.6409
Germany	Wheat	2017	7.6443
Germany	Wheat	2018	6.6737
Germany	Wheat	2019	7.3964
Germany	Wheat	2020	7.8195
Germany	Wheat	2021	7.3015
Netherlands (Kingdom of the)	Wheat	1961	3.9251
Netherlands (Kingdom of the)	Wheat	1962	4.5475
Netherlands (Kingdom of the)	Wheat	1963	4.1962
Netherlands (Kingdom of the)	Wheat	1964	4.7064
Netherlands (Kingdom of the)	Wheat	1965	4.4429
Netherlands (Kingdom of the)	Wheat	1966	4.0447
Netherlands (Kingdom of the)	Wheat	1967	4.7906
Netherlands (Kingdom of the)	Wheat	1968	4.4234
Netherlands (Kingdom of the)	Wheat	1969	4.3578
Netherlands (Kingdom of the)	Wheat	1970	4.5457
Netherlands (Kingdom of the)	Wheat	1971	4.9687
Netherlands (Kingdom of the)	Wheat	1972	4.3111
Netherlands (Kingdom of the)	Wheat	1973	5.2552
Netherlands (Kingdom of the)	Wheat	1974	5.7334
Netherlands (Kingdom of the)	Wheat	1975	4.9358
Netherlands (Kingdom of the)	Wheat	1976	5.4374
Netherlands (Kingdom of the)	Wheat	1977	5.2304
Netherlands (Kingdom of the)	Wheat	1978	6.5665
Netherlands (Kingdom of the)	Wheat	1979	5.9382
Netherlands (Kingdom of the)	Wheat	1980	6.2021
Netherlands (Kingdom of the)	Wheat	1981	6.7008
Netherlands (Kingdom of the)	Wheat	1982	7.3896
Netherlands (Kingdom of the)	Wheat	1983	7.0368
Netherlands (Kingdom of the)	Wheat	1984	7.8854
Netherlands (Kingdom of the)	Wheat	1985	6.6451
Netherlands (Kingdom of the)	Wheat	1986	7.998
Netherlands (Kingdom of the)	Wheat	1987	6.9359
Netherlands (Kingdom of the)	Wheat	1988	7.2273
Netherlands (Kingdom of the)	Wheat	1989	7.5977
Netherlands (Kingdom of the)	Wheat	1990	7.6528
Netherlands (Kingdom of the)	Wheat	1991	7.6608
Netherlands (Kingdom of the)	Wheat	1992	8.0154
Netherlands (Kingdom of the)	Wheat	1993	8.7712
Netherlands (Kingdom of the)	Wheat	1994	8.0674
Netherlands (Kingdom of the)	Wheat	1995	8.6189
Netherlands (Kingdom of the)	Wheat	1996	8.9612
Netherlands (Kingdom of the)	Wheat	1997	7.7309
Netherlands (Kingdom of the)	Wheat	1998	7.6956
Netherlands (Kingdom of the)	Wheat	1999	8.3311
Netherlands (Kingdom of the)	Wheat	2000	8.3592
Netherlands (Kingdom of the)	Wheat	2001	7.9447
Netherlands (Kingdom of the)	Wheat	2002	7.8145
Netherlands (Kingdom of the)	Wheat	2003	8.7439
Netherlands (Kingdom of the)	Wheat	2004	8.9149
Netherlands (Kingdom of the)	Wheat	2005	8.5932
Netherlands (Kingdom of the)	Wheat	2006	8.394
Netherlands (Kingdom of the)	Wheat	2007	7.2714
Netherlands (Kingdom of the)	Wheat	2008	8.7295
Netherlands (Kingdom of the)	Wheat	2009	9.2919
Netherlands (Kingdom of the)	Wheat	2010	8.9092
Netherlands (Kingdom of the)	Wheat	2011	7.7812
Netherlands (Kingdom of the)	Wheat	2012	8.587
Netherlands (Kingdom of the)	Wheat	2013	8.7412
Netherlands (Kingdom of the)	Wheat	2014	9.1698
Netherlands (Kingdom of the)	Wheat	2015	9.1255
Netherlands (Kingdom of the)	Wheat	2016	7.9832
Netherlands (Kingdom of the)	Wheat	2017	9.0935
Netherlands (Kingdom of the)	Wheat	2018	8.6147
Netherlands (Kingdom of the)	Wheat	2019	9.3781
Netherlands (Kingdom of the)	Wheat	2020	8.556
Netherlands (Kingdom of the)	Wheat	2021	8.018
United Kingdom of Great Britain and Northern Ireland	Wheat	1961	3.5372
United Kingdom of Great Britain and Northern Ireland	Wheat	1962	4.3527
United Kingdom of Great Britain and Northern Ireland	Wheat	1963	3.9051
United Kingdom of Great Britain and Northern Ireland	Wheat	1964	4.2475
United Kingdom of Great Britain and Northern Ireland	Wheat	1965	4.0653
United Kingdom of Great Britain and Northern Ireland	Wheat	1966	3.8355
United Kingdom of Great Britain and Northern Ireland	Wheat	1967	4.1832
United Kingdom of Great Britain and Northern Ireland	Wheat	1968	3.5471
United Kingdom of Great Britain and Northern Ireland	Wheat	1969	4.0383
United Kingdom of Great Britain and Northern Ireland	Wheat	1970	4.1939
United Kingdom of Great Britain and Northern Ireland	Wheat	1971	4.389
United Kingdom of Great Britain and Northern Ireland	Wheat	1972	4.2412
United Kingdom of Great Britain and Northern Ireland	Wheat	1973	4.3654
United Kingdom of Great Britain and Northern Ireland	Wheat	1974	4.9712
United Kingdom of Great Britain and Northern Ireland	Wheat	1975	4.3344
United Kingdom of Great Britain and Northern Ireland	Wheat	1976	3.8505
United Kingdom of Great Britain and Northern Ireland	Wheat	1977	4.9006
United Kingdom of Great Britain and Northern Ireland	Wheat	1978	5.2526
United Kingdom of Great Britain and Northern Ireland	Wheat	1979	5.2292
United Kingdom of Great Britain and Northern Ireland	Wheat	1980	5.8782
United Kingdom of Great Britain and Northern Ireland	Wheat	1981	5.8417
United Kingdom of Great Britain and Northern Ireland	Wheat	1982	6.2057
United Kingdom of Great Britain and Northern Ireland	Wheat	1983	6.3717
United Kingdom of Great Britain and Northern Ireland	Wheat	1984	7.7205
United Kingdom of Great Britain and Northern Ireland	Wheat	1985	6.3333
United Kingdom of Great Britain and Northern Ireland	Wheat	1986	6.9659
United Kingdom of Great Britain and Northern Ireland	Wheat	1987	5.988
United Kingdom of Great Britain and Northern Ireland	Wheat	1988	6.2142
United Kingdom of Great Britain and Northern Ireland	Wheat	1989	6.7369
United Kingdom of Great Britain and Northern Ireland	Wheat	1990	6.9712
United Kingdom of Great Britain and Northern Ireland	Wheat	1991	7.2519
United Kingdom of Great Britain and Northern Ireland	Wheat	1992	6.8194
United Kingdom of Great Britain and Northern Ireland	Wheat	1993	7.3282
United Kingdom of Great Britain and Northern Ireland	Wheat	1994	7.352
United Kingdom of Great Britain and Northern Ireland	Wheat	1995	7.6992
United Kingdom of Great Britain and Northern Ireland	Wheat	1996	8.1315
United Kingdom of Great Britain and Northern Ireland	Wheat	1997	7.3776
United Kingdom of Great Britain and Northern Ireland	Wheat	1998	7.5542
United Kingdom of Great Britain and Northern Ireland	Wheat	1999	8.0495
United Kingdom of Great Britain and Northern Ireland	Wheat	2000	8.0075
United Kingdom of Great Britain and Northern Ireland	Wheat	2001	7.0827
United Kingdom of Great Britain and Northern Ireland	Wheat	2002	8.0028
United Kingdom of Great Britain and Northern Ireland	Wheat	2003	7.7798
United Kingdom of Great Britain and Northern Ireland	Wheat	2004	7.7754
United Kingdom of Great Britain and Northern Ireland	Wheat	2005	7.9609
United Kingdom of Great Britain and Northern Ireland	Wheat	2006	8.0361
United Kingdom of Great Britain and Northern Ireland	Wheat	2007	7.2244
United Kingdom of Great Britain and Northern Ireland	Wheat	2008	8.2814
United Kingdom of Great Britain and Northern Ireland	Wheat	2009	7.9284
United Kingdom of Great Britain and Northern Ireland	Wheat	2010	7.6746
United Kingdom of Great Britain and Northern Ireland	Wheat	2011	7.7471
United Kingdom of Great Britain and Northern Ireland	Wheat	2012	6.6571
United Kingdom of Great Britain and Northern Ireland	Wheat	2013	7.3838
United Kingdom of Great Britain and Northern Ireland	Wheat	2014	8.5786
United Kingdom of Great Britain and Northern Ireland	Wheat	2015	8.976
United Kingdom of Great Britain and Northern Ireland	Wheat	2016	7.8897
United Kingdom of Great Britain and Northern Ireland	Wheat	2017	8.2796
United Kingdom of Great Britain and Northern Ireland	Wheat	2018	7.7546
United Kingdom of Great Britain and Northern Ireland	Wheat	2019	8.9345
United Kingdom of Great Britain and Northern Ireland	Wheat	2020	6.9632
United Kingdom of Great Britain and Northern Ireland	Wheat	2021	7.8145
