# Supplementary material for: Agronomic management drives the wheat yield plateau in high-yielding environments of northwest Europe
Source: Nat Food. 2026 Jan 20;7(1):45–54. doi: 10.1038/s43016-025-01286-w (PMC12851936; doi:10.1038/s43016-025-01286-w)
Supplement: Supplementary file 4 — Wheat yield trends from crop model outputs, variety trials and province statistics. [file 43016_2025_1286_MOESM4_ESM.xlsx]

## Sheet: FIG 2A
year	simulated_yp_tha	province_ya_tha		variety	year release	yield_tha
1972	8.97385			cultivar 1	1968	7.98059
1973	9.17171			cultivar 2	1972	7.53516
1974	10.7283			cultivar 3	1974	8.44943
1975	9.93121			cultivar 4	1974	7.97608
1976	10.2228			cultivar 5	1975	8.64232
1977	10.1134			cultivar 6	1976	7.16149
1978	10.3479			cultivar 7	1976	8.09359
1979	9.89453			cultivar 8	1977	7.91183
1980	9.53284			cultivar 9	1978	8.04534
1981	9.93752			cultivar 10	1979	8.3463
1982	10.8194			cultivar 11	1979	7.94934
1983	10.7992			cultivar 12	1981	8.59427
1984	9.55295			cultivar 13	1981	8.29243
1985	9.86535			cultivar 14	1982	8.69426
1986	11.3572			cultivar 15	1982	8.52041
1987	10.9282			cultivar 16	1982	8.74686
1988	9.97513			cultivar 17	1984	8.21295
1989	11.5217			cultivar 18	1984	9.26382
1990	11.6058			cultivar 19	1984	8.96186
1991	10.8136			cultivar 20	1985	8.57525
1992	12.3953			cultivar 21	1985	8.45889
1993	11.4792			cultivar 22	1986	9.1566
1994	10.29	7.2		cultivar 23	1987	8.87881
1995	11.9634	8.2		cultivar 24	1989	9.17925
1996	10.4915	8.3		cultivar 25	1989	10.3543
1997	11.1481	8		cultivar 26	1990	9.73068
1998	10.4311	7		cultivar 27	1990	9.23815
1999	12.6721	7.7		cultivar 28	1990	9.39193
2000	11.3419	8.1		cultivar 29	1990	10.2795
2001	11.8664	8.5		cultivar 30	1992	9.7354
2002	11.0896	7.5		cultivar 31	1992	9.27288
2003	11.47	8.5		cultivar 32	1992	9.15409
2004	12.3597	8.6		cultivar 33	1993	8.71866
2005	11.1528	8.3		cultivar 34	1993	10.1955
2006	10.5734	8.2		cultivar 35	1994	9.36444
2007	10.8075	7.3		cultivar 36	1994	9.83787
2008	12.6228	8.8		cultivar 37	1995	10.2633
2009	13.2187	9.3		cultivar 38	1995	10.3827
2010	12.3816	8.9		cultivar 39	1996	10.1511
2011	11.5222	7.9		cultivar 40	1997	10.7729
2012	12.3824	8.7		cultivar 41	1997	10.616
2013	11.2817	8.5		cultivar 42	1998	10.7479
2014	11.941	9.4		cultivar 43	1998	10.6277
2015	12.075	8.9		cultivar 44	1999	10.512
2016	11.3109	8.1		cultivar 45	1999	10.07
2017		9		cultivar 46	2000	10.212
2018		8.7		cultivar 47	2000	10.6851
2019		9.1		cultivar 48	2000	10.8351
				cultivar 49	2000	10.5257
				cultivar 50	2001	10.6824
				cultivar 51	2001	10.5178
				cultivar 52	2002	10.3561
				cultivar 53	2002	11.2035
				cultivar 54	2003	10.9401
				cultivar 55	2003	10.8294
				cultivar 56	2005	10.8423
				cultivar 57	2005	10.7695
				cultivar 58	2005	10.6848
				cultivar 59	2005	10.9542
				cultivar 60	2006	11.1767
				cultivar 61	2006	11.1132
				cultivar 62	2007	11.3525
				cultivar 63	2007	11.0911
				cultivar 64	2007	10.7064
				cultivar 65	2007	10.9562
				cultivar 66	2008	11.1579
				cultivar 67	2008	10.9233
				cultivar 68	2008	11.1587
				cultivar 69	2009	11.301
				cultivar 70	2009	11.1905
				cultivar 71	2010	11.083
				cultivar 72	2010	11.461
				cultivar 73	2012	11.4195
				cultivar 74	2012	11.1561
				cultivar 75	2012	11.4616
				cultivar 76	2013	12.0756
				cultivar 77	2013	11.2741
				cultivar 78	2013	11.4021

## Sheet: FIG 2B
year	simulated_yp_tha	province_ya_tha		variety	year release	yield_tha
1972	8.31199			cultivar 1	1968	8.04858
1973	9.39586			cultivar 2	1972	8.23783
1974	10.2293			cultivar 3	1972	8.25008
1975	9.87848			cultivar 4	1974	8.84379
1976	8.9224			cultivar 5	1974	8.34915
1977	8.93552			cultivar 6	1975	8.92031
1978	10.2637			cultivar 7	1976	7.92183
1979	9.6844			cultivar 8	1976	8.19646
1980	9.1185			cultivar 9	1977	8.65526
1981	9.24279			cultivar 10	1978	8.50419
1982	10.6674			cultivar 11	1979	9.01694
1983	9.50329			cultivar 12	1979	8.35303
1984	9.7924			cultivar 13	1981	9.21276
1985	10.1967			cultivar 14	1981	8.93112
1986	10.8518			cultivar 15	1982	9.12654
1987	9.99833			cultivar 16	1982	8.96306
1988	9.43679			cultivar 17	1982	9.12998
1989	11.5473			cultivar 18	1984	9.03965
1990	11.3183			cultivar 19	1984	9.37967
1991	10.123			cultivar 20	1984	8.93342
1992	11.6018			cultivar 21	1985	8.7302
1993	11.0058			cultivar 22	1985	8.50078
1994	10.0863	8.6		cultivar 23	1986	9.38824
1995	11.0297	9.1		cultivar 24	1988	9.26999
1996	10.6154	9.3		cultivar 25	1989	9.33681
1997	10.5039	8		cultivar 26	1989	10.3345
1998	9.43115	7.1		cultivar 27	1990	9.58646
1999	11.9747	9.1		cultivar 28	1990	9.18403
2000	11.1213	8.9		cultivar 29	1990	9.63539
2001	11.2224	8.6		cultivar 30	1990	10.6759
2002	11.2071	6.9		cultivar 31	1992	9.70108
2003	11.4888	9.6		cultivar 32	1992	9.31218
2004	12.003	9.2		cultivar 33	1992	9.29419
2005	11.6651	8.9		cultivar 34	1993	8.8242
2006	9.75499	9		cultivar 35	1993	10.4004
2007	10.548	8.2		cultivar 36	1994	9.18248
2008	12.2936	9.1		cultivar 37	1994	9.83813
2009	12.3779	9.9		cultivar 38	1995	9.97001
2010	12.3118	9.6		cultivar 39	1995	10.439
2011	11.8221	8.8		cultivar 40	1996	10.2059
2012	11.3698	9.5		cultivar 41	1997	11.0317
2013	10.4179	9.7		cultivar 42	1997	10.1748
2014	12.6004	9.4		cultivar 43	1998	10.7048
2015	11.4539	9.5		cultivar 44	1998	9.99557
2016	11.6227	8.6		cultivar 45	1999	10.588
2017		9.9		cultivar 46	1999	10.2275
2018		9.5		cultivar 47	2000	10.3373
2019		10.3		cultivar 48	2000	10.6474
				cultivar 49	2000	10.6548
				cultivar 50	2000	10.5889
				cultivar 51	2001	10.6681
				cultivar 52	2001	10.3534
				cultivar 53	2002	10.4075
				cultivar 54	2002	11.229
				cultivar 55	2003	10.9288
				cultivar 56	2003	10.7577
				cultivar 57	2005	10.6594
				cultivar 58	2005	10.6785
				cultivar 59	2005	11.0277
				cultivar 60	2005	11.1064
				cultivar 61	2006	11.085
				cultivar 62	2006	11.6032
				cultivar 63	2007	11.3138
				cultivar 64	2007	11.4543
				cultivar 65	2007	10.5738
				cultivar 66	2007	10.4369
				cultivar 67	2008	11.2356
				cultivar 68	2008	11.0072
				cultivar 69	2008	11.272
				cultivar 70	2009	11.4267
				cultivar 71	2009	11.2305
				cultivar 72	2010	11.3784
				cultivar 73	2010	11.5036
				cultivar 74	2012	11.1803
				cultivar 75	2012	11.3943
				cultivar 76	2012	11.1985
				cultivar 77	2013	12.2646
				cultivar 78	2013	11.6739
				cultivar 79	2013	11.2249

## Sheet: FIG 2C
year	simulated_yp_tha	province_ya_tha		variety	year release	yield_tha
1972	9.94099			cultivar 1	1968	8.84211
1973	10.5018			cultivar 2	1972	8.63487
1974	11.4715			cultivar 3	1974	9.25156
1975	10.4061			cultivar 4	1974	8.85102
1976	9.12422			cultivar 5	1975	9.30483
1977	9.97075			cultivar 6	1976	8.75554
1978	10.8535			cultivar 7	1976	8.9363
1979	11.0321			cultivar 8	1977	9.58384
1980	10.7749			cultivar 9	1978	8.95455
1981	10.7903			cultivar 10	1979	9.13823
1982	10.9856			cultivar 11	1981	9.31363
1983	10.0781			cultivar 12	1981	9.08101
1984	11.4575			cultivar 13	1982	9.48204
1985	11.2291			cultivar 14	1982	9.30609
1986	11.1287			cultivar 15	1982	9.33209
1987	10.8755			cultivar 16	1984	9.3438
1988	10.4176			cultivar 17	1984	9.68189
1989	12.0696			cultivar 18	1984	9.47944
1990	11.8361			cultivar 19	1985	9.0724
1991	11.115			cultivar 20	1985	9.21387
1992	11.4014			cultivar 21	1986	9.47362
1993	11.9902			cultivar 22	1987	9.39566
1994	12.2572	8.8		cultivar 23	1989	9.6788
1995	11.7819	9		cultivar 24	1989	10.7186
1996	12.2568	9.8		cultivar 25	1990	10.2064
1997	11.6169	7.8		cultivar 26	1990	9.80543
1998	11.2126	8.9		cultivar 27	1990	9.68341
1999	12.5303	8.7		cultivar 28	1990	11.0253
2000	11.8382	9.1		cultivar 29	1992	10.1382
2001	11.7545	8.1		cultivar 30	1992	10.0143
2002	11.1049	8.6		cultivar 31	1992	9.98207
2003	11.6588	9.5		cultivar 32	1993	9.03476
2004	12.9655	10		cultivar 33	1993	10.7148
2005	12.3925	9.4		cultivar 34	1994	9.65275
2006	10.4899	9.1		cultivar 35	1994	10.299
2007	10.9517	7.7		cultivar 36	1995	10.6369
2008	12.8649	8.9		cultivar 37	1995	10.7536
2009	13.4629	9.9		cultivar 38	1996	10.6881
2010	12.2174	9.1		cultivar 39	1997	11.1807
2011	12.3327	7.8		cultivar 40	1997	10.6036
2012	12.2886	8.4		cultivar 41	1998	11.0042
2013	10.91	8.7		cultivar 42	1998	10.4809
2014	12.7386	9.2		cultivar 43	1999	10.9512
2015	12.6255	9.4		cultivar 44	1999	10.4888
2016	12.4994	8.1		cultivar 45	2000	10.874
2017		9		cultivar 46	2000	11.0972
2018		9.1		cultivar 47	2000	11.0237
2019		10.2		cultivar 48	2000	10.7956
				cultivar 49	2001	10.9995
				cultivar 50	2001	10.6918
				cultivar 51	2002	10.9042
				cultivar 52	2002	11.4045
				cultivar 53	2003	11.0695
				cultivar 54	2003	11.1103
				cultivar 55	2005	11.3057
				cultivar 56	2005	10.936
				cultivar 57	2005	11.3452
				cultivar 58	2005	11.3907
				cultivar 59	2006	11.4512
				cultivar 60	2006	11.7673
				cultivar 61	2007	11.7226
				cultivar 62	2007	11.5691
				cultivar 63	2007	10.7502
				cultivar 64	2007	11.2351
				cultivar 65	2008	11.7235
				cultivar 66	2008	11.5472
				cultivar 67	2008	11.8635
				cultivar 68	2009	12.0519
				cultivar 69	2009	11.6654
				cultivar 70	2010	11.9279
				cultivar 71	2010	11.6392
				cultivar 72	2012	11.911
				cultivar 73	2012	11.6376
				cultivar 74	2012	11.6943
				cultivar 75	2013	12.6714
				cultivar 76	2013	12.1381
				cultivar 77	2013	11.7866

## Sheet: FIG 2D
	farm yields [kg/ha/yr]	genetics [kg/ha/yr]	climate [kg/ha/yr]	agronomy [kg/ha/yr]
Northeast	51.6	73.8	44.8	-67
Central	45.3	83.8	60	-98.5
Southwest	-7.1	81.2	25.9	-114.3
