# Supplementary material for: Agronomic management drives the wheat yield plateau in high-yielding environments of northwest Europe
Source: Nat Food. 2026 Jan 20;7(1):45–54. doi: 10.1038/s43016-025-01286-w (PMC12851936; doi:10.1038/s43016-025-01286-w)
Supplement: Supplementary file 5 — Yield response to weather variables for three regions in the Netherlands. [file 43016_2025_1286_MOESM5_ESM.xlsx]

## Sheet: FIG 3A
province	year	co2_ppm	yp_tha
northeast	1972	327.46	8.97385
northeast	1973	329.68	9.17171
northeast	1974	330.19	10.7283
northeast	1975	331.12	9.93121
northeast	1976	332.03	10.2228
northeast	1977	333.84	10.1134
northeast	1978	335.41	10.3479
northeast	1979	336.84	9.89453
northeast	1980	338.76	9.53284
northeast	1981	340.12	9.93752
northeast	1982	341.48	10.8194
northeast	1983	343.15	10.7992
northeast	1984	344.85	9.55295
northeast	1985	346.35	9.86535
northeast	1986	347.61	11.3572
northeast	1987	349.31	10.9282
northeast	1988	351.69	9.97513
northeast	1989	353.2	11.5217
northeast	1990	354.45	11.6058
northeast	1991	355.7	10.8136
northeast	1992	356.54	12.3953
northeast	1993	357.21	11.4792
northeast	1994	358.96	10.29
northeast	1995	360.97	11.9634
northeast	1996	362.74	10.4915
northeast	1997	363.88	11.1481
northeast	1998	366.84	10.4311
northeast	1999	368.54	12.6721
northeast	2000	369.71	11.3419
northeast	2001	371.32	11.8664
northeast	2002	373.45	11.0896
northeast	2003	375.98	11.47
northeast	2004	377.7	12.3597
northeast	2005	379.98	11.1528
northeast	2006	382.09	10.5734
northeast	2007	384.03	10.8075
northeast	2008	385.83	12.6228
northeast	2009	387.64	13.2187
northeast	2010	390.1	12.3816
northeast	2011	391.85	11.5222
northeast	2012	394.06	12.3824
northeast	2013	396.74	11.2817
northeast	2014	398.87	11.941
northeast	2015	401.01	12.075
northeast	2016	404.41	11.3109
central	1972	327.46	8.31199
central	1973	329.68	9.39586
central	1974	330.19	10.2293
central	1975	331.12	9.87848
central	1976	332.03	8.64099
central	1977	333.84	8.93552
central	1978	335.41	10.2637
central	1979	336.84	9.6844
central	1980	338.76	9.1185
central	1981	340.12	9.24279
central	1982	341.48	10.6426
central	1983	343.15	9.50329
central	1984	344.85	9.7924
central	1985	346.35	10.1967
central	1986	347.61	10.8444
central	1987	349.31	9.99833
central	1988	351.69	9.43679
central	1989	353.2	11.2801
central	1990	354.45	11.3183
central	1991	355.7	10.123
central	1992	356.54	11.6018
central	1993	357.21	11.0058
central	1994	358.96	10.0863
central	1995	360.97	11.0213
central	1996	362.74	10.5755
central	1997	363.88	10.5039
central	1998	366.84	9.43115
central	1999	368.54	11.9747
central	2000	369.71	11.1213
central	2001	371.32	11.2224
central	2002	373.45	11.2071
central	2003	375.98	11.4555
central	2004	377.7	12.003
central	2005	379.98	11.6651
central	2006	382.09	9.72682
central	2007	384.03	10.548
central	2008	385.83	12.1357
central	2009	387.64	12.3687
central	2010	390.1	12.1264
central	2011	391.85	11.6612
central	2012	394.06	11.3698
central	2013	396.74	10.4179
central	2014	398.87	12.6004
central	2015	401.01	10.6899
central	2016	404.41	11.6227
southwest	1972	327.46	9.94099
southwest	1973	329.68	10.5018
southwest	1974	330.19	11.4715
southwest	1975	331.12	10.4061
southwest	1976	332.03	9.12422
southwest	1977	333.84	9.97075
southwest	1978	335.41	10.8535
southwest	1979	336.84	11.0321
southwest	1980	338.76	10.7749
southwest	1981	340.12	10.7903
southwest	1982	341.48	10.9856
southwest	1983	343.15	10.0781
southwest	1984	344.85	11.4575
southwest	1985	346.35	11.2291
southwest	1986	347.61	11.1287
southwest	1987	349.31	10.8755
southwest	1988	351.69	10.4176
southwest	1989	353.2	12.0696
southwest	1990	354.45	11.8361
southwest	1991	355.7	11.115
southwest	1992	356.54	11.4014
southwest	1993	357.21	11.9902
southwest	1994	358.96	12.2572
southwest	1995	360.97	11.7819
southwest	1996	362.74	12.2568
southwest	1997	363.88	11.6169
southwest	1998	366.84	11.2126
southwest	1999	368.54	12.5303
southwest	2000	369.71	11.8382
southwest	2001	371.32	11.7545
southwest	2002	373.45	11.1049
southwest	2003	375.98	11.6588
southwest	2004	377.7	12.9655
southwest	2005	379.98	12.3925
southwest	2006	382.09	10.4899
southwest	2007	384.03	10.9517
southwest	2008	385.83	12.8649
southwest	2009	387.64	13.4629
southwest	2010	390.1	12.2174
southwest	2011	391.85	12.3327
southwest	2012	394.06	12.2886
southwest	2013	396.74	10.91
southwest	2014	398.87	12.7386
southwest	2015	401.01	12.6255
southwest	2016	404.41	12.4994

## Sheet: FIG 3B
province	year	radiation_mjm2	yp_tha
northeast	1972	2648990000	8.97385
northeast	1973	2671520000	9.17171
northeast	1974	2765890000	10.7283
northeast	1975	2739570000	9.93121
northeast	1976	2880720000	10.2228
northeast	1977	2577250000	10.1134
northeast	1978	2579610000	10.3479
northeast	1979	2521670000	9.89453
northeast	1980	2547690000	9.53284
northeast	1981	2451850000	9.93752
northeast	1982	2774230000	10.8194
northeast	1983	2566700000	10.7992
northeast	1984	2570670000	9.55295
northeast	1985	2472130000	9.86535
northeast	1986	2828450000	11.3572
northeast	1987	2684040000	10.9282
northeast	1988	2373400000	9.97513
northeast	1989	2734240000	11.5217
northeast	1990	2589760000	11.6058
northeast	1991	2658570000	10.8136
northeast	1992	2515270000	12.3953
northeast	1993	2500640000	11.4792
northeast	1994	2459310000	10.29
northeast	1995	2687130000	11.9634
northeast	1996	2594560000	10.4915
northeast	1997	2538000000	11.1481
northeast	1998	2214100000	10.4311
northeast	1999	2632870000	12.6721
northeast	2000	2343750000	11.3419
northeast	2001	2711700000	11.8664
northeast	2002	2400650000	11.0896
northeast	2003	2681630000	11.47
northeast	2004	2662550000	12.3597
northeast	2005	2608890000	11.1528
northeast	2006	2620270000	10.5734
northeast	2007	2464360000	10.8075
northeast	2008	2629210000	12.6228
northeast	2009	2731200000	13.2187
northeast	2010	2919800000	12.3816
northeast	2011	2610290000	11.5222
northeast	2012	2599420000	12.3824
northeast	2013	2712170000	11.2817
northeast	2014	2516500000	11.941
northeast	2015	2799100000	12.075
northeast	2016	2574990000	11.3109
central	1972	2383600000	8.31199
central	1973	2656080000	9.39586
central	1974	2682320000	10.2293
central	1975	2641990000	9.87848
central	1976	2771210000	8.64099
central	1977	2464180000	8.93552
central	1978	2485370000	10.2637
central	1979	2433530000	9.6844
central	1980	2416850000	9.1185
central	1981	2302460000	9.24279
central	1982	2752340000	10.6426
central	1983	2414740000	9.50329
central	1984	2486000000	9.7924
central	1985	2467310000	10.1967
central	1986	2705750000	10.8444
central	1987	2522890000	9.99833
central	1988	2307660000	9.43679
central	1989	2650220000	11.2801
central	1990	2571910000	11.3183
central	1991	2527170000	10.123
central	1992	2426640000	11.6018
central	1993	2410010000	11.0058
central	1994	2371040000	10.0863
central	1995	2496580000	11.0213
central	1996	2584230000	10.5755
central	1997	2360810000	10.5039
central	1998	2079500000	9.43115
central	1999	2495180000	11.9747
central	2000	2315810000	11.1213
central	2001	2593160000	11.2224
central	2002	2501450000	11.2071
central	2003	2725500000	11.4555
central	2004	2589800000	12.003
central	2005	2527560000	11.6651
central	2006	2592400000	9.72682
central	2007	2344590000	10.548
central	2008	2529050000	12.1357
central	2009	2604940000	12.3687
central	2010	2812180000	12.1264
central	2011	2548290000	11.6612
central	2012	2444110000	11.3698
central	2013	2647110000	10.4179
central	2014	2508050000	12.6004
central	2015	2827990000	10.6899
central	2016	2517900000	11.6227
southwest	1972	2545720000	9.94099
southwest	1973	2738950000	10.5018
southwest	1974	2792640000	11.4715
southwest	1975	2771480000	10.4061
southwest	1976	2932670000	9.12422
southwest	1977	2625200000	9.97075
southwest	1978	2611470000	10.8535
southwest	1979	2670380000	11.0321
southwest	1980	2574990000	10.7749
southwest	1981	2554410000	10.7903
southwest	1982	2753890000	10.9856
southwest	1983	2566160000	10.0781
southwest	1984	2760270000	11.4575
southwest	1985	2815480000	11.2291
southwest	1986	2941290000	11.1287
southwest	1987	2755410000	10.8755
southwest	1988	2556580000	10.4176
southwest	1989	2736370000	12.0696
southwest	1990	2820000000	11.8361
southwest	1991	2716830000	11.115
southwest	1992	2494670000	11.4014
southwest	1993	2633870000	11.9902
southwest	1994	2621910000	12.2572
southwest	1995	2788910000	11.7819
southwest	1996	2916310000	12.2568
southwest	1997	2664630000	11.6169
southwest	1998	2371870000	11.2126
southwest	1999	2554280000	12.5303
southwest	2000	2460370000	11.8382
southwest	2001	2653650000	11.7545
southwest	2002	2599140000	11.1049
southwest	2003	2765080000	11.6588
southwest	2004	2781580000	12.9655
southwest	2005	2716360000	12.3925
southwest	2006	2849050000	10.4899
southwest	2007	2411540000	10.9517
southwest	2008	2629900000	12.8649
southwest	2009	2861970000	13.4629
southwest	2010	2959820000	12.2174
southwest	2011	2722780000	12.3327
southwest	2012	2658160000	12.2886
southwest	2013	2798490000	10.91
southwest	2014	2634900000	12.7386
southwest	2015	2906870000	12.6255
southwest	2016	2757390000	12.4994

## Sheet: FIG 3C
province	year	gdd	yp_tha
northeast	1972	2082.4	8.97385
northeast	1973	2053.25	9.17171
northeast	1974	2158.6	10.7283
northeast	1975	2245.7	9.93121
northeast	1976	2090.45	10.2228
northeast	1977	2057.85	10.1134
northeast	1978	2077.5	10.3479
northeast	1979	1953.35	9.89453
northeast	1980	2066.85	9.53284
northeast	1981	2136.95	9.93752
northeast	1982	2020.45	10.8194
northeast	1983	2136.5	10.7992
northeast	1984	2041.1	9.55295
northeast	1985	2043.1	9.86535
northeast	1986	1991.65	11.3572
northeast	1987	2038.6	10.9282
northeast	1988	2215.9	9.97513
northeast	1989	2269.25	11.5217
northeast	1990	2256.2	11.6058
northeast	1991	2124.95	10.8136
northeast	1992	2145.75	12.3953
northeast	1993	2157.4	11.4792
northeast	1994	2096.7	10.29
northeast	1995	2227.9	11.9634
northeast	1996	1911.1	10.4915
northeast	1997	2072.85	11.1481
northeast	1998	2266.85	10.4311
northeast	1999	2146.1	12.6721
northeast	2000	2207.3	11.3419
northeast	2001	2168.3	11.8664
northeast	2002	2243.7	11.0896
northeast	2003	2085.8	11.47
northeast	2004	2214.55	12.3597
northeast	2005	2156.25	11.1528
northeast	2006	1998.8	10.5734
northeast	2007	2465.65	10.8075
northeast	2008	2231.25	12.6228
northeast	2009	2063.65	13.2187
northeast	2010	2045.65	12.3816
northeast	2011	2049.55	11.5222
northeast	2012	2215.55	12.3824
northeast	2013	2056.75	11.2817
northeast	2014	2309.2	11.941
northeast	2015	2167.5	12.075
northeast	2016	2314	11.3109
central	1972	2160.6	8.31199
central	1973	2085.65	9.39586
central	1974	2214.45	10.2293
central	1975	2344.15	9.87848
central	1976	2165.55	8.64099
central	1977	2147.45	8.93552
central	1978	2145.2	10.2637
central	1979	2018.9	9.6844
central	1980	2173.9	9.1185
central	1981	2202.35	9.24279
central	1982	2080.2	10.6426
central	1983	2187.1	9.50329
central	1984	2136.15	9.7924
central	1985	2095.95	10.1967
central	1986	2030.15	10.8444
central	1987	2121.7	9.99833
central	1988	2289.7	9.43679
central	1989	2354.65	11.2801
central	1990	2353.15	11.3183
central	1991	2175.75	10.123
central	1992	2183.75	11.6018
central	1993	2277.55	11.0058
central	1994	2175.7	10.0863
central	1995	2359.45	11.0213
central	1996	1990.3	10.5755
central	1997	2143.1	10.5039
central	1998	2330.8	9.43115
central	1999	2238.6	11.9747
central	2000	2285.1	11.1213
central	2001	2260.5	11.2224
central	2002	2277.65	11.2071
central	2003	2210.45	11.4555
central	2004	2262.7	12.003
central	2005	2228.4	11.6651
central	2006	2091.8	9.72682
central	2007	2521.5	10.548
central	2008	2282.45	12.1357
central	2009	2126.65	12.3687
central	2010	2130.8	12.1264
central	2011	2124.6	11.6612
central	2012	2315.15	11.3698
central	2013	2152.15	10.4179
central	2014	2425.65	12.6004
central	2015	2246.55	10.6899
central	2016	2443.2	11.6227
southwest	1972	2253.8	9.94099
southwest	1973	2232.6	10.5018
southwest	1974	2323.45	11.4715
southwest	1975	2400.15	10.4061
southwest	1976	2243.45	9.12422
southwest	1977	2215.15	9.97075
southwest	1978	2220.35	10.8535
southwest	1979	2068.25	11.0321
southwest	1980	2267.85	10.7749
southwest	1981	2282	10.7903
southwest	1982	2167.5	10.9856
southwest	1983	2276.95	10.0781
southwest	1984	2240.8	11.4575
southwest	1985	2156.85	11.2291
southwest	1986	2097.05	11.1287
southwest	1987	2186.3	10.8755
southwest	1988	2360.75	10.4176
southwest	1989	2454.1	12.0696
southwest	1990	2439.05	11.8361
southwest	1991	2260.45	11.115
southwest	1992	2276.15	11.4014
southwest	1993	2356	11.9902
southwest	1994	2260.6	12.2572
southwest	1995	2479.65	11.7819
southwest	1996	2075.85	12.2568
southwest	1997	2165.25	11.6169
southwest	1998	2408.9	11.2126
southwest	1999	2323.5	12.5303
southwest	2000	2378	11.8382
southwest	2001	2358.5	11.7545
southwest	2002	2381.65	11.1049
southwest	2003	2300.5	11.6588
southwest	2004	2372.65	12.9655
southwest	2005	2315.95	12.3925
southwest	2006	2191.35	10.4899
southwest	2007	2580.65	10.9517
southwest	2008	2388.05	12.8649
southwest	2009	2196.65	13.4629
southwest	2010	2186.55	12.2174
southwest	2011	2220.8	12.3327
southwest	2012	2382.3	12.2886
southwest	2013	2214.2	10.91
southwest	2014	2518.7	12.7386
southwest	2015	2347.75	12.6255
southwest	2016	2552.6	12.4994

## Sheet: FIG 4D
province	year	CTRAT_mm	CEVST_mm	yp_tha
northeast	1972	27.7756	9.54074	8.97385
northeast	1973	29.5313	10.0729	9.17171
northeast	1974	32.7823	7.7921	10.7283
northeast	1975	28.7842	10.8842	9.93121
northeast	1976	30.5334	8.16569	10.2228
northeast	1977	28.0054	10.3859	10.1134
northeast	1978	27.5374	9.1699	10.3479
northeast	1979	25.8641	10.5217	9.89453
northeast	1980	29.1047	7.84209	9.53284
northeast	1981	26.8852	9.60157	9.93752
northeast	1982	31.2699	7.12841	10.8194
northeast	1983	29.2849	9.94953	10.7992
northeast	1984	27.0532	7.62632	9.55295
northeast	1985	26.8803	10.6183	9.86535
northeast	1986	30.8178	8.01858	11.3572
northeast	1987	29.3652	8.64977	10.9282
northeast	1988	29.9346	8.99403	9.97513
northeast	1989	36.9134	8.17112	11.5217
northeast	1990	34.1407	7.0657	11.6058
northeast	1991	32.4419	5.82738	10.8136
northeast	1992	33.6278	7.67215	12.3953
northeast	1993	30.7398	9.18928	11.4792
northeast	1994	30.5282	9.20395	10.29
northeast	1995	36.6339	9.07007	11.9634
northeast	1996	28.6206	5.62455	10.4915
northeast	1997	33.4956	6.58121	11.1481
northeast	1998	29.421	9.84663	10.4311
northeast	1999	34.6131	7.41575	12.6721
northeast	2000	30.843	9.08536	11.3419
northeast	2001	34.7372	9.38525	11.8664
northeast	2002	30.6639	8.0575	11.0896
northeast	2003	31.9366	7.28617	11.47
northeast	2004	32.3243	8.52153	12.3597
northeast	2005	33.4589	8.35515	11.1528
northeast	2006	32.7018	7.78757	10.5734
northeast	2007	34.1149	8.42282	10.8075
northeast	2008	35.1433	8.59576	12.6228
northeast	2009	34.8378	7.36783	13.2187
northeast	2010	36.4389	7.86941	12.3816
northeast	2011	32.7017	5.88183	11.5222
northeast	2012	33.2238	7.3744	12.3824
northeast	2013	28.4732	8.77571	11.2817
northeast	2014	33.3076	6.51129	11.941
northeast	2015	37.24	7.62664	12.075
northeast	2016	32.477	8.01671	11.3109
central	1972	24.4819	7.46671	8.31199
central	1973	27.3567	8.39374	9.39586
central	1974	28.8132	6.63776	10.2293
central	1975	27.9855	8.14193	9.87848
central	1976	29.2539	5.8339	8.64099
central	1977	25.9948	8.03171	8.93552
central	1978	26.0491	7.17009	10.2637
central	1979	24.447	8.21327	9.6844
central	1980	26.8307	6.25082	9.1185
central	1981	22.4076	7.80842	9.24279
central	1982	29.8288	5.52609	10.6426
central	1983	27.0295	7.4122	9.50329
central	1984	26.7992	5.93364	9.7924
central	1985	26.6661	7.52727	10.1967
central	1986	29.7104	6.94472	10.8444
central	1987	25.961	8.37974	9.99833
central	1988	27.7638	7.41032	9.43679
central	1989	34.8007	5.31289	11.2801
central	1990	32.5323	5.4574	11.3183
central	1991	30.1052	4.54183	10.123
central	1992	30.9693	5.98666	11.6018
central	1993	30.1602	7.55479	11.0058
central	1994	30.3297	6.59162	10.0863
central	1995	33.8662	7.2475	11.0213
central	1996	28.4227	5.13792	10.5755
central	1997	29.8843	7.03498	10.5039
central	1998	25.5736	8.81924	9.43115
central	1999	31.6063	6.8177	11.9747
central	2000	29.8557	7.1975	11.1213
central	2001	32.7223	6.85067	11.2224
central	2002	32.3763	7.01547	11.2071
central	2003	32.3124	5.62266	11.4555
central	2004	30.9637	6.56315	12.003
central	2005	31.7763	6.69802	11.6651
central	2006	30.6871	6.37719	9.72682
central	2007	31.422	6.52751	10.548
central	2008	33.3746	6.96555	12.1357
central	2009	32.3861	6.18517	12.3687
central	2010	34.3074	6.43937	12.1264
central	2011	31.836	5.23218	11.6612
central	2012	30.0807	6.2442	11.3698
central	2013	29.1509	6.55215	10.4179
central	2014	33.4169	5.78037	12.6004
central	2015	35.7248	6.21653	10.6899
central	2016	31.7203	6.31476	11.6227
southwest	1972	22.8454	7.83263	9.94099
southwest	1973	26.2483	6.98583	10.5018
southwest	1974	26.8409	6.94204	11.4715
southwest	1975	27.8076	8.88475	10.4061
southwest	1976	30.2093	4.9736	9.12422
southwest	1977	25.7985	7.88809	9.97075
southwest	1978	25.4862	8.48045	10.8535
southwest	1979	24.8653	9.86932	11.0321
southwest	1980	26.0891	7.56758	10.7749
southwest	1981	23.9171	9.2405	10.7903
southwest	1982	28.711	6.63463	10.9856
southwest	1983	26.2773	9.3078	10.0781
southwest	1984	27.5554	7.76458	11.4575
southwest	1985	27.5757	8.78988	11.2291
southwest	1986	29.2772	7.69082	11.1287
southwest	1987	26.8258	8.3652	10.8755
southwest	1988	27.768	8.81415	10.4176
southwest	1989	32.4746	6.09304	12.0696
southwest	1990	31.7489	6.95602	11.8361
southwest	1991	28.8022	6.1795	11.115
southwest	1992	28.593	7.43465	11.4014
southwest	1993	30.1486	7.181	11.9902
southwest	1994	29.9382	6.97044	12.2572
southwest	1995	32.5879	7.94251	11.7819
southwest	1996	30.515	4.7312	12.2568
southwest	1997	29.4214	5.39679	11.6169
southwest	1998	26.1012	8.15858	11.2126
southwest	1999	29.1477	6.71228	12.5303
southwest	2000	27.9907	7.99059	11.8382
southwest	2001	30.4141	8.13436	11.7545
southwest	2002	28.9475	7.65592	11.1049
southwest	2003	30.9186	5.12166	11.6588
southwest	2004	30.1971	7.33614	12.9655
southwest	2005	31.2354	5.49916	12.3925
southwest	2006	32.0196	5.62666	10.4899
southwest	2007	28.9361	7.38188	10.9517
southwest	2008	30.7138	7.46536	12.8649
southwest	2009	31.5553	6.62565	13.4629
southwest	2010	32.605	6.59722	12.2174
southwest	2011	31.059	5.70893	12.3327
southwest	2012	28.8741	6.80405	12.2886
southwest	2013	29.8052	6.62745	10.91
southwest	2014	30.583	5.96009	12.7386
southwest	2015	33.3104	6.55445	12.6255
southwest	2016	31.0605	6.70466	12.4994
