# Supplementary material for: Agronomic management drives the wheat yield plateau in high-yielding environments of northwest Europe
Source: Nat Food. 2026 Jan 20;7(1):45–54. doi: 10.1038/s43016-025-01286-w (PMC12851936; doi:10.1038/s43016-025-01286-w)
Supplement: Supplementary file 6 — Influence of anthesis date and grain-filling days on radiation intercepted and yield. [file 43016_2025_1286_MOESM6_ESM.xlsx]

## Sheet: FIG 4A
province	year	anthesis_doy
northeast	1972	172
northeast	1973	175
northeast	1974	171
northeast	1975	175
northeast	1976	172
northeast	1977	173
northeast	1978	169
northeast	1979	174
northeast	1980	170
northeast	1981	160
northeast	1982	169
northeast	1983	167
northeast	1984	179
northeast	1985	170
northeast	1986	173
northeast	1987	180
northeast	1988	165
northeast	1989	167
northeast	1990	161
northeast	1991	177
northeast	1992	159
northeast	1993	159
northeast	1994	169
northeast	1995	170
northeast	1996	179
northeast	1997	169
northeast	1998	157
northeast	1999	161
northeast	2000	158
northeast	2001	171
northeast	2002	158
northeast	2003	160
northeast	2004	162
northeast	2005	167
northeast	2006	166
northeast	2007	153
northeast	2008	158
northeast	2009	161
northeast	2010	173
northeast	2011	161
northeast	2012	164
northeast	2013	173
northeast	2014	155
northeast	2015	170
northeast	2016	162
central	1972	168
central	1973	171
central	1974	166
central	1975	168
central	1976	166
central	1977	166
central	1978	164
central	1979	171
central	1980	166
central	1981	159
central	1982	162
central	1983	166
central	1984	173
central	1985	165
central	1986	169
central	1987	172
central	1988	161
central	1989	161
central	1990	154
central	1991	171
central	1992	156
central	1993	155
central	1994	165
central	1995	162
central	1996	169
central	1997	161
central	1998	152
central	1999	156
central	2000	154
central	2001	163
central	2002	156
central	2003	158
central	2004	161
central	2005	159
central	2006	162
central	2007	147
central	2008	155
central	2009	156
central	2010	165
central	2011	155
central	2012	159
central	2013	171
central	2014	151
central	2015	164
central	2016	158
southwest	1972	166
southwest	1973	165
southwest	1974	161
southwest	1975	168
southwest	1976	164
southwest	1977	165
southwest	1978	164
southwest	1979	169
southwest	1980	163
southwest	1981	159
southwest	1982	160
southwest	1983	166
southwest	1984	171
southwest	1985	168
southwest	1986	171
southwest	1987	170
southwest	1988	158
southwest	1989	155
southwest	1990	151
southwest	1991	167
southwest	1992	154
southwest	1993	153
southwest	1994	160
southwest	1995	156
southwest	1996	168
southwest	1997	157
southwest	1998	152
southwest	1999	153
southwest	2000	153
southwest	2001	159
southwest	2002	154
southwest	2003	154
southwest	2004	157
southwest	2005	158
southwest	2006	162
southwest	2007	145
southwest	2008	151
southwest	2009	153
southwest	2010	163
southwest	2011	150
southwest	2012	158
southwest	2013	171
southwest	2014	147
southwest	2015	158
southwest	2016	156

## Sheet: FIG 4B
province	year	grain_filling_days
northeast	1972	55
northeast	1973	53
northeast	1974	62
northeast	1975	51
northeast	1976	52
northeast	1977	58
northeast	1978	62
northeast	1979	59
northeast	1980	60
northeast	1981	60
northeast	1982	51
northeast	1983	52
northeast	1984	58
northeast	1985	59
northeast	1986	56
northeast	1987	57
northeast	1988	58
northeast	1989	55
northeast	1990	57
northeast	1991	51
northeast	1992	52
northeast	1993	61
northeast	1994	47
northeast	1995	49
northeast	1996	55
northeast	1997	53
northeast	1998	58
northeast	1999	54
northeast	2000	59
northeast	2001	52
northeast	2002	54
northeast	2003	52
northeast	2004	57
northeast	2005	53
northeast	2006	46
northeast	2007	53
northeast	2008	54
northeast	2009	55
northeast	2010	50
northeast	2011	58
northeast	2012	56
northeast	2013	52
northeast	2014	51
northeast	2015	54
northeast	2016	53
central	1972	55
central	1973	51
central	1974	58
central	1975	51
central	1976	47
central	1977	55
central	1978	61
central	1979	57
central	1980	57
central	1981	59
central	1982	52
central	1983	47
central	1984	57
central	1985	57
central	1986	51
central	1987	56
central	1988	57
central	1989	50
central	1990	57
central	1991	50
central	1992	51
central	1993	57
central	1994	47
central	1995	50
central	1996	58
central	1997	55
central	1998	56
central	1999	54
central	2000	58
central	2001	51
central	2002	54
central	2003	51
central	2004	56
central	2005	52
central	2006	45
central	2007	53
central	2008	54
central	2009	53
central	2010	49
central	2011	56
central	2012	54
central	2013	50
central	2014	53
central	2015	53
central	2016	52
southwest	1972	56
southwest	1973	52
southwest	1974	57
southwest	1975	51
southwest	1976	45
southwest	1977	55
southwest	1978	58
southwest	1979	54
southwest	1980	56
southwest	1981	58
southwest	1982	52
southwest	1983	48
southwest	1984	55
southwest	1985	54
southwest	1986	50
southwest	1987	54
southwest	1988	57
southwest	1989	51
southwest	1990	56
southwest	1991	52
southwest	1992	51
southwest	1993	54
southwest	1994	48
southwest	1995	52
southwest	1996	55
southwest	1997	53
southwest	1998	55
southwest	1999	52
southwest	2000	56
southwest	2001	51
southwest	2002	54
southwest	2003	48
southwest	2004	53
southwest	2005	50
southwest	2006	45
southwest	2007	53
southwest	2008	55
southwest	2009	53
southwest	2010	48
southwest	2011	55
southwest	2012	53
southwest	2013	48
southwest	2014	53
southwest	2015	51
southwest	2016	51

## Sheet: FIG 4C
province	year	anthesis_doy	radiation_mjm2	aa
northeast	1972	172	1751310000	1751.31
northeast	1973	175	1779950000	1779.95
northeast	1974	171	1781630000	1781.63
northeast	1975	175	1766890000	1766.89
northeast	1976	172	1864610000	1864.61
northeast	1977	173	1725430000	1725.43
northeast	1978	169	1648590000	1648.59
northeast	1979	174	1660500000	1660.5
northeast	1980	170	1763160000	1763.16
northeast	1981	160	1556640000	1556.64
northeast	1982	169	1844720000	1844.72
northeast	1983	167	1557630000	1557.63
northeast	1984	179	1718730000	1718.73
northeast	1985	170	1587610000	1587.61
northeast	1986	173	1842640000	1842.64
northeast	1987	180	1808280000	1808.28
northeast	1988	165	1569740000	1569.74
northeast	1989	167	1776790000	1776.79
northeast	1990	161	1630340000	1630.34
northeast	1991	177	1768180000	1768.18
northeast	1992	159	1492800000	1492.8
northeast	1993	159	1593020000	1593.02
northeast	1994	169	1498640000	1498.64
northeast	1995	170	1678790000	1678.79
northeast	1996	179	1747610000	1747.61
northeast	1997	169	1624270000	1624.27
northeast	1998	157	1377230000	1377.23
northeast	1999	161	1584790000	1584.79
northeast	2000	158	1414980000	1414.98
northeast	2001	171	1778330000	1778.33
northeast	2002	158	1522660000	1522.66
northeast	2003	160	1730610000	1730.61
northeast	2004	162	1679440000	1679.44
northeast	2005	167	1719380000	1719.38
northeast	2006	166	1674670000	1674.67
northeast	2007	153	1607670000	1607.67
northeast	2008	158	1655310000	1655.31
northeast	2009	161	1670150000	1670.15
northeast	2010	173	1926850000	1926.85
northeast	2011	161	1729880000	1729.88
northeast	2012	164	1651280000	1651.28
northeast	2013	173	1754950000	1754.95
northeast	2014	155	1544660000	1544.66
northeast	2015	170	1845330000	1845.33
northeast	2016	162	1737160000	1737.16
central	1972	168	1593510000	1593.51
central	1973	171	1763130000	1763.13
central	1974	166	1776300000	1776.3
central	1975	168	1682980000	1682.98
central	1976	166	1855320000	1855.32
central	1977	166	1661520000	1661.52
central	1978	164	1585970000	1585.97
central	1979	171	1595730000	1595.73
central	1980	166	1653000000	1653
central	1981	159	1441440000	1441.44
central	1982	162	1838680000	1838.68
central	1983	166	1501210000	1501.21
central	1984	173	1628320000	1628.32
central	1985	165	1594600000	1594.6
central	1986	169	1742330000	1742.33
central	1987	172	1675140000	1675.14
central	1988	161	1502700000	1502.7
central	1989	161	1652450000	1652.45
central	1990	154	1651280000	1651.28
central	1991	171	1699070000	1699.07
central	1992	156	1470980000	1470.98
central	1993	155	1514490000	1514.49
central	1994	165	1453170000	1453.17
central	1995	162	1552870000	1552.87
central	1996	169	1742970000	1742.97
central	1997	161	1520790000	1520.79
central	1998	152	1274550000	1274.55
central	1999	156	1487140000	1487.14
central	2000	154	1382330000	1382.33
central	2001	163	1652240000	1652.24
central	2002	156	1609900000	1609.9
central	2003	158	1760040000	1760.04
central	2004	161	1636210000	1636.21
central	2005	159	1585950000	1585.95
central	2006	162	1672420000	1672.42
central	2007	147	1508850000	1508.85
central	2008	155	1570390000	1570.39
central	2009	156	1614030000	1614.03
central	2010	165	1783900000	1783.9
central	2011	155	1653140000	1653.14
central	2012	159	1530940000	1530.94
central	2013	171	1755730000	1755.73
central	2014	151	1517430000	1517.43
central	2015	164	1877850000	1877.85
central	2016	158	1643940000	1643.94
southwest	1972	166	1639680000	1639.68
southwest	1973	165	1770580000	1770.58
southwest	1974	161	1770220000	1770.22
southwest	1975	168	1796100000	1796.1
southwest	1976	164	1964240000	1964.24
southwest	1977	165	1726070000	1726.07
southwest	1978	164	1680500000	1680.5
southwest	1979	169	1706950000	1706.95
southwest	1980	163	1673230000	1673.23
southwest	1981	159	1589260000	1589.26
southwest	1982	160	1825640000	1825.64
southwest	1983	166	1634370000	1634.37
southwest	1984	171	1747550000	1747.55
southwest	1985	168	1849020000	1849.02
southwest	1986	171	1949510000	1949.51
southwest	1987	170	1838550000	1838.55
southwest	1988	158	1673880000	1673.88
southwest	1989	155	1681430000	1681.43
southwest	1990	151	1807420000	1807.42
southwest	1991	167	1803340000	1803.34
southwest	1992	154	1544080000	1544.08
southwest	1993	153	1609630000	1609.63
southwest	1994	160	1555870000	1555.87
southwest	1995	156	1738010000	1738.01
southwest	1996	168	1935830000	1935.83
southwest	1997	157	1739370000	1739.37
southwest	1998	152	1438130000	1438.13
southwest	1999	153	1517130000	1517.13
southwest	2000	153	1466660000	1466.66
southwest	2001	159	1673240000	1673.24
southwest	2002	154	1692270000	1692.27
southwest	2003	154	1753370000	1753.37
southwest	2004	157	1731330000	1731.33
southwest	2005	158	1697800000	1697.8
southwest	2006	162	1850230000	1850.23
southwest	2007	145	1570320000	1570.32
southwest	2008	151	1601230000	1601.23
southwest	2009	153	1776790000	1776.79
southwest	2010	163	1915460000	1915.46
southwest	2011	150	1703310000	1703.31
southwest	2012	158	1688310000	1688.31
southwest	2013	171	1858020000	1858.02
southwest	2014	147	1607970000	1607.97
southwest	2015	158	1894950000	1894.95
southwest	2016	156	1754810000	1754.81

## Sheet: FIG 4D
province	year	grain_filling_days	radiation_mjm2
northeast	1972	55	897680000
northeast	1973	53	891570000
northeast	1974	62	984260000
northeast	1975	51	972680000
northeast	1976	52	1016110000
northeast	1977	58	851820000
northeast	1978	62	931020000
northeast	1979	59	861170000
northeast	1980	60	784530000
northeast	1981	60	895210000
northeast	1982	51	929510000
northeast	1983	52	1009070000
northeast	1984	58	851940000
northeast	1985	59	884520000
northeast	1986	56	985810000
northeast	1987	57	875760000
northeast	1988	58	803660000
northeast	1989	55	957450000
northeast	1990	57	959420000
northeast	1991	51	890390000
northeast	1992	52	1022470000
northeast	1993	61	907620000
northeast	1994	47	960670000
northeast	1995	49	1008340000
northeast	1996	55	846950000
northeast	1997	53	913730000
northeast	1998	58	836870000
northeast	1999	54	1048080000
northeast	2000	59	928770000
northeast	2001	52	933370000
northeast	2002	54	877990000
northeast	2003	52	951020000
northeast	2004	57	983110000
northeast	2005	53	889510000
northeast	2006	46	945600000
northeast	2007	53	856690000
northeast	2008	54	973900000
northeast	2009	55	1061050000
northeast	2010	50	992950000
northeast	2011	58	880410000
northeast	2012	56	948140000
northeast	2013	52	957220000
northeast	2014	51	971840000
northeast	2015	54	953770000
northeast	2016	53	837830000
central	1972	55	790090000
central	1973	51	892950000
central	1974	58	906020000
central	1975	51	959010000
central	1976	47	915890000
central	1977	55	802660000
central	1978	61	899400000
central	1979	57	837800000
central	1980	57	763850000
central	1981	59	861020000
central	1982	52	913660000
central	1983	47	913530000
central	1984	57	857680000
central	1985	57	872710000
central	1986	51	963420000
central	1987	56	847750000
central	1988	57	804960000
central	1989	50	997770000
central	1990	57	920630000
central	1991	50	828100000
central	1992	51	955660000
central	1993	57	895520000
central	1994	47	917870000
central	1995	50	943710000
central	1996	58	841260000
central	1997	55	840020000
central	1998	56	804950000
central	1999	54	1008040000
central	2000	58	933480000
central	2001	51	940920000
central	2002	54	891550000
central	2003	51	965460000
central	2004	56	953590000
central	2005	52	941610000
central	2006	45	919980000
central	2007	53	835740000
central	2008	54	958660000
central	2009	53	990910000
central	2010	49	1028280000
central	2011	56	895150000
central	2012	54	913170000
central	2013	50	891380000
central	2014	53	990620000
central	2015	53	950140000
central	2016	52	873960000
southwest	1972	56	906040000
southwest	1973	52	968370000
southwest	1974	57	1022420000
southwest	1975	51	975380000
southwest	1976	45	968430000
southwest	1977	55	899130000
southwest	1978	58	930970000
southwest	1979	54	963430000
southwest	1980	56	901760000
southwest	1981	58	965150000
southwest	1982	52	928250000
southwest	1983	48	931790000
southwest	1984	55	1012720000
southwest	1985	54	966460000
southwest	1986	50	991780000
southwest	1987	54	916860000
southwest	1988	57	882700000
southwest	1989	51	1054940000
southwest	1990	56	1012580000
southwest	1991	52	913490000
southwest	1992	51	950590000
southwest	1993	54	1024240000
southwest	1994	48	1066040000
southwest	1995	52	1050900000
southwest	1996	55	980480000
southwest	1997	53	925260000
southwest	1998	55	933740000
southwest	1999	52	1037150000
southwest	2000	56	993710000
southwest	2001	51	980410000
southwest	2002	54	906870000
southwest	2003	48	1011710000
southwest	2004	53	1050250000
southwest	2005	50	1018560000
southwest	2006	45	998820000
southwest	2007	53	841220000
southwest	2008	55	1028670000
southwest	2009	53	1085180000
southwest	2010	48	1044360000
southwest	2011	55	1019470000
southwest	2012	53	969850000
southwest	2013	48	940470000
southwest	2014	53	1026930000
southwest	2015	51	1011920000
southwest	2016	51	1002580000

## Sheet: FIG 4E
province	year	anthesis_doy	yp_tha
northeast	1972	172	8.97385
northeast	1973	175	8.99
northeast	1974	171	9.58973
northeast	1975	175	9.87926
northeast	1976	172	8.86934
northeast	1977	173	10.1065
northeast	1978	169	10.3479
northeast	1979	174	9.89453
northeast	1980	170	9.53284
northeast	1981	160	9.90211
northeast	1982	169	10.6712
northeast	1983	167	10.7992
northeast	1984	179	9.55295
northeast	1985	170	9.86535
northeast	1986	173	11.2883
northeast	1987	180	10.9282
northeast	1988	165	9.94516
northeast	1989	167	9.93521
northeast	1990	161	11.2928
northeast	1991	177	10.8136
northeast	1992	159	11.2702
northeast	1993	159	11.4504
northeast	1994	169	10.29
northeast	1995	170	11.9634
northeast	1996	179	9.35735
northeast	1997	169	11.1481
northeast	1998	157	10.4311
northeast	1999	161	11.5535
northeast	2000	158	11.3419
northeast	2001	171	11.8399
northeast	2002	158	11.0896
northeast	2003	160	11.335
northeast	2004	162	12.2539
northeast	2005	167	10.7905
northeast	2006	166	9.2379
northeast	2007	153	10.1031
northeast	2008	158	9.66392
northeast	2009	161	13.2187
northeast	2010	173	11.1307
northeast	2011	161	10.2115
northeast	2012	164	12.3824
northeast	2013	173	11.2575
northeast	2014	155	11.941
northeast	2015	170	10.7525
northeast	2016	162	11.21
central	1972	168	8.31199
central	1973	171	9.39586
central	1974	166	10.2293
central	1975	168	9.86475
central	1976	166	7.6282
central	1977	166	8.93552
central	1978	164	10.2637
central	1979	171	9.6844
central	1980	166	9.1185
central	1981	159	9.24279
central	1982	162	10.043
central	1983	166	9.49824
central	1984	173	9.7924
central	1985	165	10.1967
central	1986	169	10.5979
central	1987	172	9.99833
central	1988	161	9.41573
central	1989	161	9.75437
central	1990	154	10.9111
central	1991	171	10.123
central	1992	156	11.5542
central	1993	155	10.9541
central	1994	165	10.0848
central	1995	162	11.0297
central	1996	169	9.70198
central	1997	161	10.5039
central	1998	152	9.43115
central	1999	156	11.9747
central	2000	154	11.1213
central	2001	163	10.829
central	2002	156	11.2071
central	2003	158	11.3485
central	2004	161	11.9851
central	2005	159	11.6435
central	2006	162	9.43277
central	2007	147	10.548
central	2008	155	10.7519
central	2009	156	11.6301
central	2010	165	11.1379
central	2011	155	10.635
central	2012	159	11.3698
central	2013	171	10.3967
central	2014	151	12.6004
central	2015	164	8.69725
central	2016	158	11.6227
southwest	1972	166	9.94099
southwest	1973	165	10.5018
southwest	1974	161	11.4458
southwest	1975	168	10.1851
southwest	1976	164	6.24651
southwest	1977	165	9.97075
southwest	1978	164	10.8535
southwest	1979	169	11.0321
southwest	1980	163	10.7749
southwest	1981	159	10.7903
southwest	1982	160	10.9856
southwest	1983	166	10.076
southwest	1984	171	11.4575
southwest	1985	168	11.2291
southwest	1986	171	11.1287
southwest	1987	170	10.8755
southwest	1988	158	10.3011
southwest	1989	155	10.7991
southwest	1990	151	11.3624
southwest	1991	167	11.115
southwest	1992	154	11.4014
southwest	1993	153	11.9328
southwest	1994	160	12.1823
southwest	1995	156	11.4254
southwest	1996	168	11.679
southwest	1997	157	11.6169
southwest	1998	152	11.2126
southwest	1999	153	12.4024
southwest	2000	153	11.8382
southwest	2001	159	11.5051
southwest	2002	154	11.1049
southwest	2003	154	11.6016
southwest	2004	157	12.1924
southwest	2005	158	12.3925
southwest	2006	162	10.416
southwest	2007	145	10.8658
southwest	2008	151	12.3088
southwest	2009	153	13.4629
southwest	2010	163	9.52502
southwest	2011	150	10.3405
southwest	2012	158	12.2886
southwest	2013	171	10.91
southwest	2014	147	12.7275
southwest	2015	158	10.235
southwest	2016	156	12.4994

## Sheet: FIG 4F
province	year	grain_filling_days	yp_tha
northeast	1972	55	8.97385
northeast	1973	53	8.99
northeast	1974	62	9.58973
northeast	1975	51	9.87926
northeast	1976	52	8.86934
northeast	1977	58	10.1065
northeast	1978	62	10.3479
northeast	1979	59	9.89453
northeast	1980	60	9.53284
northeast	1981	60	9.90211
northeast	1982	51	10.6712
northeast	1983	52	10.7992
northeast	1984	58	9.55295
northeast	1985	59	9.86535
northeast	1986	56	11.2883
northeast	1987	57	10.9282
northeast	1988	58	9.94516
northeast	1989	55	9.93521
northeast	1990	57	11.2928
northeast	1991	51	10.8136
northeast	1992	52	11.2702
northeast	1993	61	11.4504
northeast	1994	47	10.29
northeast	1995	49	11.9634
northeast	1996	55	9.35735
northeast	1997	53	11.1481
northeast	1998	58	10.4311
northeast	1999	54	11.5535
northeast	2000	59	11.3419
northeast	2001	52	11.8399
northeast	2002	54	11.0896
northeast	2003	52	11.335
northeast	2004	57	12.2539
northeast	2005	53	10.7905
northeast	2006	46	9.2379
northeast	2007	53	10.1031
northeast	2008	54	9.66392
northeast	2009	55	13.2187
northeast	2010	50	11.1307
northeast	2011	58	10.2115
northeast	2012	56	12.3824
northeast	2013	52	11.2575
northeast	2014	51	11.941
northeast	2015	54	10.7525
northeast	2016	53	11.21
central	1972	55	8.31199
central	1973	51	9.39586
central	1974	58	10.2293
central	1975	51	9.86475
central	1976	47	7.6282
central	1977	55	8.93552
central	1978	61	10.2637
central	1979	57	9.6844
central	1980	57	9.1185
central	1981	59	9.24279
central	1982	52	10.043
central	1983	47	9.49824
central	1984	57	9.7924
central	1985	57	10.1967
central	1986	51	10.5979
central	1987	56	9.99833
central	1988	57	9.41573
central	1989	50	9.75437
central	1990	57	10.9111
central	1991	50	10.123
central	1992	51	11.5542
central	1993	57	10.9541
central	1994	47	10.0848
central	1995	50	11.0297
central	1996	58	9.70198
central	1997	55	10.5039
central	1998	56	9.43115
central	1999	54	11.9747
central	2000	58	11.1213
central	2001	51	10.829
central	2002	54	11.2071
central	2003	51	11.3485
central	2004	56	11.9851
central	2005	52	11.6435
central	2006	45	9.43277
central	2007	53	10.548
central	2008	54	10.7519
central	2009	53	11.6301
central	2010	49	11.1379
central	2011	56	10.635
central	2012	54	11.3698
central	2013	50	10.3967
central	2014	53	12.6004
central	2015	53	8.69725
central	2016	52	11.6227
southwest	1972	56	9.94099
southwest	1973	52	10.5018
southwest	1974	57	11.4458
southwest	1975	51	10.1851
southwest	1976	45	6.24651
southwest	1977	55	9.97075
southwest	1978	58	10.8535
southwest	1979	54	11.0321
southwest	1980	56	10.7749
southwest	1981	58	10.7903
southwest	1982	52	10.9856
southwest	1983	48	10.076
southwest	1984	55	11.4575
southwest	1985	54	11.2291
southwest	1986	50	11.1287
southwest	1987	54	10.8755
southwest	1988	57	10.3011
southwest	1989	51	10.7991
southwest	1990	56	11.3624
southwest	1991	52	11.115
southwest	1992	51	11.4014
southwest	1993	54	11.9328
southwest	1994	48	12.1823
southwest	1995	52	11.4254
southwest	1996	55	11.679
southwest	1997	53	11.6169
southwest	1998	55	11.2126
southwest	1999	52	12.4024
southwest	2000	56	11.8382
southwest	2001	51	11.5051
southwest	2002	54	11.1049
southwest	2003	48	11.6016
southwest	2004	53	12.1924
southwest	2005	50	12.3925
southwest	2006	45	10.416
southwest	2007	53	10.8658
southwest	2008	55	12.3088
southwest	2009	53	13.4629
southwest	2010	48	9.52502
southwest	2011	55	10.3405
southwest	2012	53	12.2886
southwest	2013	48	10.91
southwest	2014	53	12.7275
southwest	2015	51	10.235
southwest	2016	51	12.4994
