# Supplementary material for: Agronomic management drives the wheat yield plateau in high-yielding environments of northwest Europe
Source: Nat Food. 2026 Jan 20;7(1):45–54. doi: 10.1038/s43016-025-01286-w (PMC12851936; doi:10.1038/s43016-025-01286-w)
Supplement: Supplementary file 7 — Average yields and yields in absolute (t ha−1) and relative terms (percentage Yp). [file 43016_2025_1286_MOESM7_ESM.xlsx]

## Sheet: FIG 5A
year	Y_obs	Y_wnl	Y_wl	Y_pp	[t/ha]
2015	8.72244	9.90214	10.2686	10.7222
2016	7.69475	11.207	11.7294	11.7294
2017	8.9188	10.7498	11.3079	11.3906

## Sheet: FIG 5B
year	Y_perc	Ywnl_perc	Ywl_perc	[% of Yp]
2015	81.4559	92.292	95.7464
2016	65.7888	95.5018	100
2017	78.5769	94.3835	99.2717
